# Supplementary material for: Tetragonal–Cubic Phase Transition and Low-Field Dielectric Properties of CH3NH3PbI3 Crystals
Source: Materials (Basel). 2021 Jul 28;14(15):4215. doi: 10.3390/ma14154215 (PMC8348982; doi:10.3390/ma14154215)
Supplement: Supplementary file 1 [file materials-14-04215-s001.zip]

Archive with 1 entries (1 files):
- materials-1298429-supplementary.pdf
